# Supplementary material for: Predicting subway passenger flows under different traffic conditions
Source: PLoS One. 2018 Aug 27;13(8):e0202707. doi: 10.1371/journal.pone.0202707 (PMC6110475; doi:10.1371/journal.pone.0202707)
Supplement: S1 File — (CSV) [file pone.0202707.s001.csv]

	TimeWindow28	TimeWindow29	TimeWindow30	TimeWindow31	TimeWindow32	TimeWindow33	TimeWindow34	TimeWindow35	TimeWindow36	TimeWindow37	TimeWindow38	TimeWindow39	TimeWindow40	TimeWindow41	TimeWindow42	TimeWindow43	TimeWindow44	TimeWindow45	TimeWindow46	TimeWindow47	TimeWindow48	TimeWindow49	TimeWindow50	TimeWindow51	TimeWindow52	TimeWindow53	TimeWindow54	TimeWindow55	TimeWindow56	TimeWindow57	TimeWindow58	TimeWindow59	TimeWindow60	TimeWindow61	TimeWindow62	TimeWindow63	TimeWindow64	TimeWindow65	TimeWindow66	TimeWindow67	TimeWindow68	TimeWindow69	TimeWindow70	TimeWindow71	TimeWindow72	TimeWindow73	TimeWindow74	TimeWindow75	TimeWindow76
day1001	48	67	100	157	194	206	361	305	437	534	614	700	626	657	679	599	767	637	674	647	596	588	529	590	595	547	648	632	596	726	690	789	681	759	709	681	700	696	753	750	746	697	959	806	798	892	879	842	840
day1002	44	51	79	122	202	210	434	481	585	656	788	909	792	835	887	792	917	848	825	772	663	611	607	615	590	532	687	672	629	736	737	692	682	767	674	688	687	733	809	763	793	765	776	791	822	876	803	850	806
day1003	68	75	76	129	154	202	384	386	469	518	719	743	731	767	707	712	721	724	630	662	576	498	519	521	505	528	509	570	560	550	617	686	584	582	579	554	542	566	656	575	674	716	632	768	680	893	749	854	633
day1005	102	104	84	73	127	153	284	313	358	411	474	488	465	497	462	463	493	474	504	546	446	376	368	379	354	423	386	425	452	453	483	502	440	496	509	552	538	494	526	537	597	570	596	676	618	668	604	674	584
day1006	168	113	79	118	125	206	239	254	303	264	386	505	400	402	420	338	399	386	400	446	378	316	310	286	306	322	381	327	346	370	441	425	415	449	480	435	428	534	449	517	536	578	546	680	684	661	703	777	573
day1007	186	105	121	108	104	149	231	213	253	250	314	346	333	277	278	317	285	348	338	396	347	340	341	310	385	369	504	495	515	484	555	551	576	536	625	610	438	466	440	534	453	541	502	564	578	664	577	691	581
day1008	244	171	175	246	306	386	395	422	323	236	237	220	215	173	217	175	195	188	231	182	281	246	249	200	234	207	254	182	283	231	261	247	219	286	278	256	334	288	354	326	455	375	465	651	912	1218	1546	1346	1047
day1009	191	148	169	241	277	427	389	452	261	282	266	203	225	181	216	188	208	182	257	212	252	239	245	226	225	176	249	211	267	256	263	221	291	300	276	240	339	293	336	365	407	373	549	670	946	1196	1605	1244	1062
day1010	139	121	181	236	270	394	360	466	275	232	196	197	236	178	182	233	231	232	238	224	290	243	265	212	220	217	227	207	265	269	304	256	357	320	271	277	310	321	371	370	446	457	539	705	941	1337	1568	1493	1163
day1011	105	104	157	208	238	340	386	388	278	248	288	262	284	228	221	238	213	258	293	254	267	296	291	272	261	283	263	279	256	314	272	362	333	310	329	285	339	391	495	448	579	522	657	972	1172	1654	1796	1702	1399
day1012	76	77	74	96	96	154	207	225	296	263	302	343	352	370	421	452	433	449	474	463	408	455	449	422	398	386	416	526	494	477	551	604	532	556	487	688	566	583	626	698	650	696	822	836	807	750	703	827	633
day1013	126	126	201	261	326	336	391	454	274	300	208	172	225	220	208	190	217	192	248	232	270	261	280	197	238	197	251	190	243	248	272	237	275	289	270	258	368	299	342	341	500	402	547	728	886	1330	1508	1397	1171
day1014	102	131	171	236	239	393	380	441	292	269	216	217	262	211	204	207	246	236	255	274	320	286	278	216	226	207	229	222	233	260	275	257	253	277	292	281	326	322	402	325	392	497	595	766	1007	1372	1536	1454	1159
day1015	85	90	186	231	253	390	367	469	252	245	197	208	211	201	222	187	208	230	235	233	263	262	246	246	260	226	172	211	182	277	290	291	298	264	304	264	380	366	390	350	456	467	581	859	985	1377	1643	1441	1072
day1016	99	106	154	238	296	375	386	466	284	253	242	233	238	171	232	193	245	202	238	233	267	281	264	243	217	209	249	237	229	245	283	267	280	274	266	259	331	302	404	346	516	421	602	773	1070	1328	1365	1514	1091
day1017	85	115	171	245	305	357	355	535	293	290	214	239	252	252	263	239	275	220	282	296	287	309	304	277	251	215	254	268	312	251	320	320	319	337	375	320	416	377	332	574	607	665	841	1075	1341	1598	2200	2140	1751
day1018	62	93	109	152	147	186	259	331	332	289	413	373	385	373	410	383	445	450	525	469	449	468	472	486	429	494	441	524	515	473	606	557	569	518	616	720	589	686	625	943	998	1268	1209	1543	1314	1730	1443	1690	1384
day1019	47	58	76	77	92	158	182	251	270	311	383	382	395	444	409	446	435	539	518	475	476	436	446	403	511	471	465	595	576	485	718	670	603	571	706	757	654	667	728	811	838	866	908	1087	993	999	1007	1079	909
day1020	146	147	181	232	314	389	392	476	298	242	235	210	255	186	206	205	240	236	239	224	238	273	237	282	258	212	245	198	246	249	273	269	304	294	284	303	399	308	388	417	510	516	676	881	1065	1468	1672	1559	1270
day1021	103	84	190	240	257	372	381	455	295	251	241	216	231	161	223	187	278	197	242	203	274	273	245	239	217	212	186	255	245	236	331	309	314	280	290	261	302	344	453	433	474	542	685	881	1212	1499	1683	1620	1178
day1022	96	89	165	242	242	339	427	441	284	261	239	213	243	199	217	208	245	230	238	251	262	285	295	240	246	222	229	233	250	295	334	263	298	267	301	275	360	332	446	429	540	596	800	954	1227	1586	1836	1710	1334
day1023	110	89	171	238	265	326	363	476	333	253	242	214	229	208	228	188	241	199	252	233	272	284	266	258	224	222	245	248	239	244	288	307	271	317	315	263	335	348	460	427	486	568	706	944	1237	1562	1774	1750	1377
day1024	81	82	165	245	260	346	388	484	246	251	248	181	216	197	253	205	242	227	273	227	279	297	302	261	248	248	267	286	270	258	287	308	305	312	374	352	419	384	496	541	575	732	865	960	1763	1905	2017	2456	1931
day1025	56	69	121	175	171	164	259	221	309	270	348	391	354	382	402	328	433	432	411	483	421	426	445	493	432	429	440	487	439	466	527	597	532	568	628	719	669	745	941	1193	1232	1425	1623	2104	1907	2127	2211	2229	1863
day1026	68	57	75	94	122	125	215	220	305	261	344	385	381	379	394	404	525	508	563	566	524	495	471	521	480	462	474	498	571	574	585	716	678	572	686	761	644	691	707	948	868	1047	1030	1302	1212	1187	1167	1158	924
day1027	146	128	192	270	288	356	409	458	298	269	226	194	230	222	210	257	228	201	255	203	263	290	238	250	215	213	202	210	243	229	291	290	256	305	247	344	366	315	417	387	536	572	735	1089	1295	1703	1882	1776	1406
day1028	94	92	186	237	290	329	420	453	264	255	238	193	212	192	240	195	191	227	272	256	230	279	291	249	225	198	255	235	268	207	360	304	282	295	309	268	322	368	515	447	573	634	918	1076	1497	1816	1970	1858	1478
day1029	86	126	156	251	255	304	359	476	279	237	246	232	212	222	266	209	265	207	240	231	310	267	247	209	228	215	197	256	270	244	293	309	272	299	313	287	356	336	404	529	583	790	841	1230	1405	1988	2147	2221	1708
day1030	88	88	195	222	294	297	397	413	249	260	227	203	211	185	241	204	222	206	203	210	266	287	244	220	269	209	265	201	244	296	297	266	288	278	342	296	367	337	442	529	713	734	1027	1266	1647	2017	2417	2340	1992
day1031	89	90	189	225	286	342	390	508	249	283	237	242	231	215	237	302	266	234	289	273	296	282	300	287	283	260	275	285	277	293	286	334	334	346	392	384	516	501	676	855	1008	1413	1826	2559	2964	3819	4152	3926	4120
day1101	59	76	89	134	163	148	336	241	363	311	367	357	392	414	396	434	427	452	510	485	465	421	552	425	423	474	521	494	513	518	585	672	688	636	819	822	737	1166	1285	1593	1877	2230	2721	2917	3256	3513	3564	3375	3310
day1102	66	65	59	96	96	143	240	231	328	311	427	424	417	423	414	448	470	520	482	549	424	487	463	518	514	432	558	562	550	650	583	698	669	671	757	778	689	696	855	963	980	1141	1447	1367	1386	1351	1449	1122	1061
day1103	133	114	195	224	280	376	399	521	290	269	207	186	203	195	239	181	218	211	239	265	230	252	269	245	210	235	216	245	242	238	283	283	297	280	293	280	307	333	407	387	498	567	720	974	1113	1555	1729	1591	1227
day1104	89	86	150	246	282	315	393	501	262	248	255	222	236	170	196	203	206	259	262	244	253	244	239	245	233	192	244	229	226	277	298	281	282	261	292	279	350	291	404	403	469	516	703	920	1203	1550	1717	1579	1159
day1105	83	75	158	246	255	343	401	517	286	265	251	276	239	193	233	231	225	209	242	274	264	240	241	242	210	253	233	237	238	239	300	280	274	338	334	263	361	340	404	405	494	529	632	923	1167	1477	1690	1656	1296
day1106	88	84	148	243	267	387	338	519	315	286	225	204	240	193	214	199	213	205	193	255	299	250	290	241	250	185	226	264	258	245	269	278	284	247	272	280	339	365	373	410	492	558	635	880	1249	1421	1770	1641	1068
day1107	85	82	154	258	235	340	381	449	264	281	185	206	291	192	259	199	234	193	252	240	274	289	250	298	248	243	262	260	246	309	323	316	342	289	320	324	414	386	441	516	534	624	777	1134	1320	1512	1648	1787	1441
day1108	40	54	73	95	123	127	244	212	255	223	280	315	241	297	319	347	289	378	349	381	298	427	406	460	391	437	434	510	397	435	475	521	554	463	485	574	486	577	650	723	540	811	842	931	892	931	915	920	753
day1109	48	59	58	69	81	117	192	230	241	206	296	364	359	350	309	405	381	427	465	539	429	430	472	425	445	445	521	496	536	555	637	672	644	570	732	738	531	720	689	808	664	830	877	951	802	981	825	798	673
day1110	107	139	209	218	290	351	433	476	328	318	257	229	211	236	279	201	222	228	245	204	257	239	256	221	249	229	194	231	232	284	237	293	308	269	250	298	323	337	375	372	466	440	573	815	1038	1362	1551	1368	1156
day1111	76	95	169	245	266	337	446	481	295	267	204	241	229	193	256	259	216	230	259	236	270	296	268	231	209	270	221	217	284	309	247	346	292	269	236	320	358	332	368	459	432	511	621	843	1038	1513	1626	1751	1211
day1112	82	107	163	260	249	362	405	502	280	260	216	229	231	187	235	210	231	216	264	260	212	267	283	264	207	231	239	199	198	232	290	273	222	287	219	322	370	370	401	386	390	498	574	804	992	1322	1475	1580	1008
day1113	75	106	152	204	246	331	409	470	317	260	182	244	191	193	244	188	202	206	205	210	276	279	231	258	221	203	235	203	251	270	212	303	261	312	311	326	368	360	383	400	391	453	565	761	918	1468	1526	1367	1032
day1114	77	106	161	203	199	356	381	486	301	258	204	229	230	203	233	207	256	207	244	278	204	373	305	242	258	224	224	277	226	247	204	294	343	324	296	293	376	395	431	396	508	680	656	868	1175	1531	1453	1809	1315
day1115	31	62	74	102	129	175	232	279	289	292	343	370	361	377	359	389	436	393	444	386	428	512	461	425	461	496	489	513	481	439	501	594	637	536	555	566	544	606	636	669	572	826	888	923	906	1024	1011	943	694
day1116	30	64	68	99	115	126	220	250	259	266	359	358	384	376	430	346	459	464	424	435	428	417	433	445	434	465	509	587	528	542	586	539	515	740	800	688	585	575	684	629	619	867	885	887	871	890	886	808	609
day1117	107	101	196	236	305	356	403	478	262	282	294	209	193	192	212	222	231	209	230	231	245	315	238	259	187	245	250	233	248	241	229	293	274	260	231	282	296	327	376	358	389	489	509	786	908	1343	1464	1389	1103
day1118	83	92	151	228	273	352	370	485	263	257	174	241	222	227	215	203	209	243	228	262	257	264	237	222	226	234	205	251	217	313	304	284	259	313	277	341	347	351	456	383	360	533	529	765	1069	1343	1357	1511	1184
day1119	82	102	160	214	287	339	402	589	399	315	245	249	185	222	204	210	230	196	241	296	240	273	250	266	272	266	277	235	300	340	254	365	291	274	255	286	336	321	348	340	434	516	553	796	1016	1386	1519	1299	1126
day1121	86	88	142	216	262	332	369	457	276	245	209	233	254	227	269	209	222	277	243	294	256	283	299	256	233	258	252	265	288	273	283	297	303	359	285	309	443	386	445	441	450	571	699	921	1164	1446	1670	1523	1331
day1122	55	81	105	100	113	152	232	247	296	300	364	339	323	338	373	424	373	383	408	447	350	439	439	447	462	426	440	522	493	453	485	569	533	455	538	507	456	536	617	651	646	720	800	850	741	959	893	763	669
day1123	54	77	69	89	107	130	194	216	300	255	349	345	397	409	502	531	492	490	415	476	488	416	480	470	471	501	475	561	501	570	645	660	528	533	746	714	583	566	640	730	647	642	765	806	798	818	743	771	598
day1124	125	116	198	233	261	381	378	465	313	233	242	220	244	175	212	171	219	204	237	248	266	231	251	232	253	224	221	201	240	247	244	261	241	341	269	254	344	292	377	296	393	413	495	685	926	1170	1346	1415	1055
day1125	93	95	154	236	269	340	451	463	275	282	255	182	232	177	211	222	203	227	251	210	234	254	279	241	225	211	217	189	219	211	320	283	239	303	285	253	332	347	369	345	412	422	528	694	986	1146	1638	1195	1120
day1126	84	92	175	196	240	376	401	435	261	266	240	207	227	179	224	177	217	221	218	274	297	242	292	214	210	182	210	224	273	265	275	299	295	292	311	209	384	340	374	359	398	459	584	764	904	1349	1402	1307	1095
day1127	76	83	171	214	248	367	395	502	282	248	230	216	216	180	195	173	222	210	254	279	267	258	300	268	223	246	234	216	231	209	276	248	281	264	314	280	300	322	377	404	384	430	564	764	949	1242	1333	1446	1103
day1128	74	93	137	232	251	329	363	515	278	226	257	190	196	226	233	208	239	203	300	288	290	265	302	224	266	227	251	219	245	264	354	275	303	291	296	354	389	327	480	396	543	499	648	915	1257	1371	1490	1558	1175
day1129	67	88	83	140	145	184	256	310	254	273	262	333	320	342	328	340	434	388	441	400	426	409	405	409	450	496	464	500	477	466	502	572	518	524	572	531	494	579	514	606	596	774	746	834	859	839	722	849	695
day1130	55	69	81	94	97	145	199	235	265	249	368	345	356	408	443	450	399	502	483	503	492	436	579	458	446	486	503	593	441	613	582	660	647	649	690	702	659	598	693	726	591	840	718	878	701	773	696	710	609
day1209	91	82	198	252	260	328	391	525	319	273	229	215	197	161	187	200	217	190	251	249	265	277	234	265	244	242	227	209	248	250	257	279	277	298	255	284	345	340	379	322	452	434	573	777	872	1347	1430	1425	1077
day1210	106	136	204	216	247	347	402	484	343	239	197	256	209	203	245	237	209	212	221	248	254	289	251	240	224	223	231	218	253	256	264	310	294	285	271	267	303	364	421	339	456	444	555	780	933	1222	1552	1323	1081
day1211	96	119	172	271	259	354	410	492	310	249	213	211	197	173	193	167	221	214	249	223	227	263	279	224	238	189	197	240	258	237	272	270	281	262	261	272	306	318	374	336	391	449	553	760	964	1267	1385	1332	1010
day1212	92	133	152	254	236	343	397	444	291	293	209	202	191	186	215	193	215	236	248	233	270	278	277	243	244	248	219	270	271	263	310	283	285	320	295	265	401	360	426	385	539	494	642	1040	1175	1445	1659	1575	1281
day1213	40	66	103	130	121	152	191	275	238	250	259	328	300	301	341	353	448	425	401	455	408	437	439	511	466	425	502	566	519	458	527	581	584	455	578	640	496	565	630	710	576	777	780	909	776	884	957	836	707
day1214	45	64	57	90	89	110	194	244	270	271	320	336	353	345	370	393	478	451	440	543	496	396	407	442	440	390	499	627	538	596	624	649	599	665	672	669	607	652	642	709	671	805	729	873	842	762	816	793	661
day1215	121	153	152	257	271	321	421	499	311	264	190	259	198	162	200	186	228	206	247	227	231	217	247	198	245	200	237	218	216	208	271	263	293	209	318	245	330	273	383	354	424	441	608	755	979	1321	1417	1384	1112
day1216	100	129	157	210	244	341	364	481	337	290	220	227	215	211	200	180	222	205	286	264	289	278	262	296	202	218	262	263	263	288	270	277	239	293	270	308	350	310	358	322	374	462	542	794	977	1279	1434	1394	1102
day1217	96	101	182	254	256	359	350	504	271	261	198	256	200	210	249	174	193	271	248	315	237	308	260	262	255	241	254	209	273	293	223	322	243	322	336	278	358	353	385	362	407	519	601	739	1044	1311	1425	1551	1144
day1218	90	126	145	225	255	290	308	471	234	207	214	163	177	147	214	161	183	194	188	253	244	225	267	210	208	223	191	216	197	303	245	276	250	254	288	306	310	346	308	337	407	436	553	840	1027	1259	1369	1417	954
day1221	40	51	74	86	102	98	163	215	257	228	328	348	340	350	377	438	472	449	481	500	485	518	447	467	478	485	501	598	501	513	608	659	551	601	715	674	602	682	658	827	625	861	763	880	830	869	852	838	616
day1222	111	147	177	272	259	384	395	488	349	293	196	229	229	171	186	216	223	192	238	235	286	258	284	253	245	233	260	219	264	278	265	301	283	305	333	293	305	420	472	513	529	561	826	942	1031	1486	1537	1581	1205
day1223	86	142	161	234	286	330	383	521	329	288	215	241	211	184	227	204	214	253	248	323	293	362	310	247	225	262	217	284	263	275	290	273	254	321	324	278	346	364	418	365	446	512	625	932	982	1386	1543	1441	1129
day1224	87	123	177	226	258	317	344	495	290	273	218	226	205	183	234	190	223	228	285	301	322	344	280	411	299	293	279	219	335	315	310	411	351	343	358	355	494	407	538	476	601	644	937	1192	1517	1884	2313	2521	2462
day1225	96	141	158	236	261	354	358	529	302	301	258	259	198	224	256	237	283	244	269	311	325	400	356	276	280	315	284	268	307	337	326	411	333	354	315	351	402	395	428	488	613	636	793	1019	1154	1525	2039	1874	1649
day1226	77	125	174	216	273	303	360	534	308	233	220	224	211	187	221	210	217	219	274	278	292	295	317	281	287	252	224	292	278	282	331	326	343	288	278	403	345	472	404	472	500	565	712	1007	1299	1437	1657	1587	1185
day1227	52	61	78	122	126	134	271	191	301	222	270	273	235	282	316	317	309	306	384	395	337	405	392	393	406	391	475	504	457	461	502	598	469	502	484	580	499	533	582	633	575	697	723	805	651	844	898	844	671
day1228	37	41	60	82	99	107	182	194	216	190	265	271	281	264	291	298	336	400	398	452	444	343	407	401	424	411	472	498	483	484	572	637	571	542	647	602	535	609	555	751	700	655	759	746	740	678	734	749	574
day1229	135	142	194	255	296	357	390	508	331	272	257	222	207	210	201	232	248	208	271	220	273	308	296	259	237	212	234	248	276	285	292	312	311	294	281	287	383	309	377	369	413	463	562	726	1012	1306	1487	1537	1147
day1230	90	132	143	277	266	386	326	541	277	284	252	212	235	221	235	211	257	279	312	291	320	291	276	290	254	238	231	241	304	289	328	350	204	431	350	328	389	393	408	409	477	489	575	788	981	1353	1442	1565	1168
day1231	102	147	145	231	273	319	370	475	321	310	265	296	258	226	266	257	337	333	356	321	372	373	412	324	372	302	272	336	351	365	347	419	463	428	476	472	608	557	541	770	742	1003	1084	1437	1559	2093	2573	2843	2670
[truncated: 13 more columns]
